# Supplementary material for: T cell memory response to MPXV infection exhibits greater effector function and migratory potential compared to MVA-BN vaccination
Source: Nat Commun. 2025 May 10;16:4362. doi: 10.1038/s41467-025-59370-5 (PMC12065855; doi:10.1038/s41467-025-59370-5)
Supplement: Supplementary file 3 — Supplementary Data 1-5 [file 41467_2025_59370_MOESM3_ESM.xlsx]

## Sheet: Supplementary table 1
Supplementary Table 1. HLA typing of individuals in the Mpox-convalescent cohort
	A1	A2	B1	B2	Cw1	Cw2	DRB1-1	DRB1-2	DRB345-1	DRB345-2	DQB1-1	DQB1-2
MPX001	02:01:00	2 days, 20:01:00	07:02:00	2 days, 4:01:00	07:02:00	14:02:00	15:01:00	15:02:00			06:01:00	06:02:00
MPX002	1 day, 0:02:00	1 day, 8:01:00	08:01:00	1 day, 16:06:00	07:02:00	15:02:00	03:01/11/15/18-20/22/28	15:01/06/09/12/13/16	DRB3	DRB5	2	06:01/06
MPX003	02:01:00	1 day, 9:01:00	14:02:00	18:01:00	07:01:00	08:02:00	2024-06-04 01:02:00	01 again	NF	NF	5	5
MPX004	02:01:00	03:01:00	1 day, 13:01:00	1 day, 16:01:00	03:04:00	06:02:00	2013-07-05 01:01:00	13:01/35/51/59/61	DRB3	NF	5	06:02/03/07/10/11/13-16/20/24/26/28
MPX005	02:01:00	02:01:00	07:02:00	1 day, 20:02:00	05:01/03	07:01:00	2024-08-05 07:01:00	15:01/06/09/12/13/16	DRB4	DRB5	2	06:02/03/07/10/11/13-16/20/24/26/28
MPX006	01:01/04N	02:01:00	1 day, 13:01:00	1 day, 16:01:00	03:04:00	06:02:00	11:02/21/36	13:02/34/41	DRB3	DRB3	03:01/04/09/10/13/14	06:05/09/12/17/18/21/27
MPX007	1 day, 0:03:00	1 day, 2:01:00	18:01:00	1 day, 16:02:00	03:04:00	07:01:00	2024-08-05 07:01:00	2024-07-05 16:01:00	DRB4	DRB5	2	2
MPX008	11:01:00	1 day, 1:01:00	1 day, 15:01:00	2 days, 10:01:00	07:01:00	12:03:00	2013-07-05 01:01:00	13:02/34/41	DRB3	NF	06:05/09/12/17/18/21/27	5
MPX009	1 day, 0:02:00	2 days, 20:01:00	14:02:00	1 day, 23:01:00	06:02:00	08:02:00	2024-06-04 01:02:00	08:01/06/16/22/26/27	NF	NF	4	5
MPX010	01:01/04N	01:01/04N	2 days, 4:01:00	2 days, 9:01:00	06:02:00	12:02:00	07:01:00	15:02:00	DRB4	DRB5	2015-12-01 03:03:00	06:01/06
MPX011	01:01/04N	11:01:00	2 days, 3:01:00	2 days, 9:01:00	04:01:00	06:02:00	04:01/02/04/08/13/14/19/21/22/23/25-28/42/43/47/56	07:01:00	DRB4	DRB4	03:01/04/09/10/13/14	2015-12-01 03:03:00
MPX012	02:01:00	11:01:00	07:02:00	1 day, 20:02:00	07:02:00	07:04/11	15:01:00	16:01:00	DRB5	DRB5	5	06:02/03/07/10/11/13-16/20/24/26/28
MPX013	03:01:00	03:01:00	18:01:00	1 day, 3:02:00	02:02:00	07:01:00	09:01:00	16:01:00	DRB4	DRB5	2015-12-01 03:03:00	5

## Sheet: Supplementary table 2
Supplementary Table 2. Vaccinated cohort characteristics
ID	Sex	Age	sample collection time (days post 1st dose vaccine)	sample collection time (days post 2nd dose vaccine)	Historical Vaccine?	CMV	Diabetes	BMI
IMO001	M	41-50	33	35	NA	Positive	None	23.5
IMO002	M	41-50	35	35	NA	Negative	None	22.8
IMO003	M	41-50	28	40	NA	Positive	T2D	29.2
IMO004	M	21-30	26	34	NA	Positive	None	30.1
IMO005	M	21-30	26	42	NA	Positive	None	21.7
IMO006	M	21-30	27	30	NA	Negative	None	21.1
IMO007	M	31-40	27	25	NA	Negative	None	61.1
IMO008	M	21-30	39	28	NA	Negative	None	19.3
IMO009	M	41-50	32	28	NA	Positive	None	24.4
IMO011	M	21-30	32	28	NA	Negative	None	26.3
IMO012	M	31-40	32	28	NA	Negative	None	27.9
IMO013	M	31-40	32	28	NA	Negative	None	24.1
IMO014	M	71-80	30	NA	1962	Negative	None	31.5
IMO015	M	31-40	37	NA	NA	Positive	None	29.2
IMO016	M	21-30	30	40	NA	Positive	None	19.2
IMO017	M	21-30	30	NA	NA	Positive	None	25.3
IMO018	M	41-50	29	29	NA	Negative	None	23.5
IMO019	M	41-50	30	30	NA	Negative	None	24.9
IMO021	M	51-60	40	NA	pre-1976	Positive	None	25.3
IMO022	M	31-40	30	29	NA	Positive	None	24.8
NA = Not available

## Sheet: Supplementary table 3
Supplementary Table 3. Individual peptides in the CD8 and CD4 mega-pools
Epitope ID	Expression time	MHC Restriction	Sequence in MPXV *	Sequence in VACV *	Mega pool
VACV-CD8 EP-17	Early	A2	ETNDLVTNV	ETNDLVTNV	CD8 A2 mega-pool
VACV-CD8 EP-18	Early	A2	QLVKGFERFQ	QLVKGFERFQ	CD8 A2 mega-pool
VACV-CD8 EP-25	Early/IE	A2	YLFRCVDAV	YLFRCVDAV	CD8 A2 mega-pool
MPX-CD8 EP-38	Early	A2	LLDHTVFPSL	SLDHTVFPSL	CD8 A2 mega-pool
VACV-CD8 EP-50	Early	A2	KLTFLDVEV	KLTFLDVEV	CD8 A2 mega-pool
VACV-CD8 EP-52	Early	A2	EQTSVFSATVYGDKIQ	EQTSVFSATVYGDKIQ	CD8 A2 mega-pool
VACV-CD8 EP-56	Early	A2	VLLTNILSV	VLLTNILSV	CD8 A2 mega-pool
VACV-CD8 EP-58	Early	A2	KISNTTFEV	KISNTTFEV	CD8 A2 mega-pool
VACV-CD8 EP-59	Early	A2	GLFDFVNFV	GLFDFVNFV	CD8 A2 mega-pool
MPX-CD8 EP-60	Early/IE	A2	LLYTHINAL	LLYAHINAL	CD8 A2 mega-pool
VACV-CD8 EP-61	Early	A2	IVIEAIHTV	IVIEAIHTV	CD8 A2 mega-pool
VACV-CD8 EP-62	Early	A2	VLQDQLTMV	VLQDQLTMV	CD8 A2 mega-pool
VACV-CD8 EP-63	Early	A2	KLLTDIASV	KLLTDIASV	CD8 A2 mega-pool
VACV-CD8 EP-64	Early	A2	MIKPCCERV	MIKPCCERV	CD8 A2 mega-pool
VACV-CD8 EP-65	Early	A2	YIYGIPLSL	YIYGIPLSL	CD8 A2 mega-pool
MPX-CD8 EP-66	Early	A2	AILNGLIYV	AMLNGLIYV	CD8 A2 mega-pool
MPX-CD8 EP-68	Early	A2	RIIYILWFL	RIIYIIRFL	CD8 A2 mega-pool
VACV-CD8 EP-69	Early	A2	SVVTLLCVLPAVVYS	SVVTLLCVLPAVVYS	CD8 A2 mega-pool
MPX-CD8 EP-70	Early	A2	IMYDIINSV	LMYDIINSV	CD8 A2 mega-pool
VACV-CD8 EP-71	Early	A2	KITSYKFESV	KITSYKFESV	CD8 A2 mega-pool
VACV-CD8 EP-72	Early	A2	HVDGKILFV	HVDGKILFV	CD8 A2 mega-pool
MPX-CD8 EP-73	Early	A2	KMMVRIYFV	KMMVHIYFV	CD8 A2 mega-pool
MPX-CD8 EP-74	Early	A2	WIIGLDFGV	WLIGFDFDV	CD8 A2 mega-pool
MPX-CD8 EP-75	Early	A2	ELIIHNPEL	KLIIHNPEL	CD8 A2 mega-pool
VACV-CD8 EP-76	Early	A2	LILDPKINV	LILDPKINV	CD8 A2 mega-pool
VACV-CD8 EP-77	Early	A2	VLYSYILFL	VLYSYILFL	CD8 A2 mega-pool
VACV-CD8 EP-78	Early	A2	VIYEAVIHL	VIYEAVIHL	CD8 A2 mega-pool
MPX-CD8 EP-79	Early	A2	KVDYTFYYV	KVDDTFYYV	CD8 A2 mega-pool
VACV-CD8 EP-80	Early	A2	VLISPVSIL	VLISPVSIL	CD8 A2 mega-pool
VACV-CD8 EP-83	Early	A2	LLSYYVVYV	LLSYYVVYV	CD8 A2 mega-pool
VACV-CD8 EP-84	Early	A2	VLYNGVNYL	VLYNGVNYL	CD8 A2 mega-pool
VACV-CD8 EP-85	Early	A2	YLIKLIEPV	YLIKLIEPV	CD8 A2 mega-pool
VACV-CD8 EP-86	Early	A2	QLVEFYNEV	QLVEFYNEV	CD8 A2 mega-pool
VACV-CD8 EP-87	Early	A2	ILYDNVVTL	ILYDNVVTL	CD8 A2 mega-pool
VACV-CD8 EP-88	Early	A2	ALMRRIAVV	ALMRRIAVV	CD8 A2 mega-pool
VACV-CD8 EP-89	Early	A2	VLPFDIKKL	VLPFDIKKL	CD8 A2 mega-pool
VACV-CD8 EP-93	Early	A2	RVYEALYYV	RVYEALYYV	CD8 A2 mega-pool
VACV-CD8 EP-94	Early	A2	KLFTHDIML	KLFTHDIML	CD8 A2 mega-pool
VACV-CD8 EP-95	Early	A2	SLFKNVRLL	SLFKNVRLL	CD8 A2 mega-pool
VACV-CD8 EP-96	Early	A2	FLIDLAFLI	FLIDLAFLI	CD8 A2 mega-pool
VACV-CD8 EP-97	Early	A2	KIDYYIPYV	KIDYYIPYV	CD8 A2 mega-pool
MPX-CD8 EP-98	Early	A2	YLSLWTPVV	YLSSWTPVV	CD8 A2 mega-pool
MPX-CD8 EP-99	Early	A2	YIPKVLYNNV	YLPKVLYNNV	CD8 A2 mega-pool
VACV-CD8 EP-100	Early	A2	QLNMEKREV	QLNMEKREV	CD8 A2 mega-pool
MPX-CD8 EP-101	Early	A2	SDADAIIDDV	AMADVIIDDV	CD8 A2 mega-pool
MPX-CD8 EP-102	Early	A2	KLFSDISVI	KLFSDISAI	CD8 A2 mega-pool
MPX-CD8 EP-105	Early	A2	FFNISWFYI	FLNISWFYI	CD8 A2 mega-pool
VACV-CD8 EP-109	Early	A2	SLSNLDFRL	SLSNLDFRL	CD8 A2 mega-pool
VACV-CD8 EP-110	Early	A2	FLIVSLCPT	FLIVSLCPT	CD8 A2 mega-pool
VACV-CD8 EP-111	Early	A2	KLYIALCKV	KLYIALCKV	CD8 A2 mega-pool
VACV-CD8 EP-112	Early	A2	NLFDIPLLTV	NLFDIPLLTV	CD8 A2 mega-pool
VACV-CD8 EP-113	Early	A2	FLTSVINRV	FLTSVINRV	CD8 A2 mega-pool
VACV-CD8 EP-120	Early	A2	SLKDVLVSV	SLKDVLVSV	CD8 A2 mega-pool
VACV-CD8 EP-121	Early	A2	ILDDNLYKV	ILDDNLYKV	CD8 A2 mega-pool
VACV-CD8 EP-122	Early	A2	YLAKLTALV	YLAKLTALV	CD8 A2 mega-pool
VACV-CD8 EP-128	Early	A2	VLEDVQAAGI	VLEDVQAAGI	CD8 A2 mega-pool
VACV-CD8 EP-129	Early	A2	RIFVRVYNV	RIFVRVYNV	CD8 A2 mega-pool
VACV-CD8 EP-130	Early	A2	MLMETMFFI	MLMETMFFI	CD8 A2 mega-pool
VACV-CD8 EP-135	Early	A2	IMLEGETKL	IMLEGETKL	CD8 A2 mega-pool
VACV-CD8 EP-136	Early	A2	SMHFYGWSL	SMHFYGWSL	CD8 A2 mega-pool
VACV-CD8 EP-137	Early	A2	ILQYDLWNV	ILQYDLWNV	CD8 A2 mega-pool
VACV-CD8 EP-147	Early	A2	AINVEKIEL	AINVEKIEL	CD8 A2 mega-pool
VACV-CD8 EP-148	Early	A2	VMLNDVSIV	VMLNDVSIV	CD8 A2 mega-pool
MPX-CD8 EP-149	Early	A2	ILLSCIHTT	ILLSCIHIT	CD8 A2 mega-pool
VACV-CD8 EP-150	Early	A2	SLLFIPDIKL	SLLFIPDIKL	CD8 A2 mega-pool
VACV-CD8 EP-151	Early	A2	KLVGKTVKV	KLVGKTVKV	CD8 A2 mega-pool
VACV-CD8 EP-153	Early	A2	IIIPFIAYFV	IIIPFIAYFV	CD8 A2 mega-pool
VACV-CD8 EP-154	Early	A2	ILNPVASSL	ILNPVASSL	CD8 A2 mega-pool
VACV-CD8 EP-155	Early	A2	RMIAISAKV	RMIAISAKV	CD8 A2 mega-pool
VACV-CD8 EP-156	Early/IE	A2	YVNAILYQI	YVNAILYQI	CD8 A2 mega-pool
VACV-CD8 EP-157	Early/IE	A2	GLNDYLHSV	GLNDYLHSV	CD8 A2 mega-pool
VACV-CD8 EP-16	Intermediate	A2	VSAVHSPV	VSAVHSPV	CD8 A2 mega-pool
VACV-CD8 EP-19	Intermediate	A2	VLYDEFVTI	VLYDEFVTI	CD8 A2 mega-pool
VACV-CD8 EP-20	Intermediate	A2	ILSDENYLL	ILSDENYLL	CD8 A2 mega-pool
VACV-CD8 EP-34	Intermediate	A2	YLGPRVCWL	YLGPRVCWL	CD8 A2 mega-pool
VACV-CD8 EP-35	Intermediate	A2	YLLGDSDSV	YLLGDSDSV	CD8 A2 mega-pool
VACV-CD8 EP-39	Intermediate	A2	YLYTEYFLFL	YLYTEYFLFL	CD8 A2 mega-pool
VACV-CD8 EP-43	Intermediate	A2	TLRAAMISL	TLRAAMISL	CD8 A2 mega-pool
VACV-CD8 EP-44	Intermediate	A2	AMISLAKKI	AMISLAKKI	CD8 A2 mega-pool
VACV-CD8 EP-45	Intermediate	A2	TLFPGDDDL	TLFPGDDDL	CD8 A2 mega-pool
VACV-CD8 EP-46	Intermediate	A2	TLKQRLTNL	TLKQRLTNL	CD8 A2 mega-pool
MPX-CD8 EP-47	Intermediate	A2	NLEKKITNI	NLEKKITNV	CD8 A2 mega-pool
VACV-CD8 EP-48	Intermediate	A2	VLFRLENHA	VLFRLENHA	CD8 A2 mega-pool
VACV-CD8 EP-49	Intermediate	A2	EVLFRLENHAETLRAA	EVLFRLENHAETLRAA	CD8 A2 mega-pool
VACV-CD8 EP-51	Intermediate	A2	YLLSLFSTL	YLLSLFSTL	CD8 A2 mega-pool
MPX-CD8 EP-90	Intermediate	A2	YLDNLLPST	YLDNLLPSK	CD8 A2 mega-pool
VACV-CD8 EP-92	Intermediate	A2	LLYFKVFGI	LLYFKVFGI	CD8 A2 mega-pool
VACV-CD8 EP-103	Intermediate	A2	YLDGQLARL	YLDGQLARL	CD8 A2 mega-pool
VACV-CD8 EP-104	Intermediate	A2	NLTKSDVQL	NLTKSDVQL	CD8 A2 mega-pool
VACV-CD8 EP-106	Intermediate	A2	YIASFCCNPL	YIASFCCNPL	CD8 A2 mega-pool
VACV-CD8 EP-114	Intermediate	A2	GLLLGCFWV	GLLLGCFWV	CD8 A2 mega-pool
VACV-CD8 EP-119	Intermediate	A2	TLIGNFAAHL	TLIGNFAAHL	CD8 A2 mega-pool
MPX-CD8 EP-124	Intermediate	A2	ALWDSKFFT	ALWDSNFFT	CD8 A2 mega-pool
MPX-CD8 EP-125	Intermediate	A2	AIHDKKIDIL	AMHDKKIDIL	CD8 A2 mega-pool
VACV-CD8 EP-126	Intermediate	A2	GLFDINVIGL	GLFDINVIGL	CD8 A2 mega-pool
VACV-CD8 EP-127	Intermediate	A2	SLSAYIIRV	SLSAYIIRV	CD8 A2 mega-pool
MPX-CD8 EP-139	Intermediate	A2	YLFGGFSSL	YLFGGFSTL	CD8 A2 mega-pool
VACV-CD8 EP-140	Intermediate	A2	KLLLWFNYL	KLLLWFNYL	CD8 A2 mega-pool
VACV-CD8 EP-141	Intermediate	A2	SPISLRYGSI	SPISLRYGSI	CD8 A2 mega-pool
VACV-CD8 EP-142	Intermediate	A2	ILKSLGFKV	ILKSLGFKV	CD8 A2 mega-pool
VACV-CD8 EP-143	Intermediate	A2	DIDEILEKV	DIDEILEKV	CD8 A2 mega-pool
VACV-CD8 EP-21	Late	A2	FLVIAINAM	FLVIAINAM	CD8 A2 mega-pool
VACV-CD8 EP-22	Late	A2	LIQEIVHEV	LIQEIVHEV	CD8 A2 mega-pool
VACV-CD8 EP-23	Late	A2	ILNDEQLNL	ILNDEQLNL	CD8 A2 mega-pool
VACV-CD8 EP-24	Late	A2	QIDVEKKIV	QIDVEKKIV	CD8 A2 mega-pool
VACV-CD8 EP-26	Late	A2	KLRPNSFWFV	KLRPNSFWFV	CD8 A2 mega-pool
VACV-CD8 EP-27	Late	A2	MMPIKSIVTL	MMPIKSIVTL	CD8 A2 mega-pool
MPX-CD8 EP-28	Late	A2	FLNNSLGSV	LLNNSLGSV	CD8 A2 mega-pool
VACV-CD8 EP-29	Late	A2	DLLNFMVSV	DLLNFMVSV	CD8 A2 mega-pool
MPX-CD8 EP-30	Late	A2	MLVSQALDSV	MLVSQALNSV	CD8 A2 mega-pool
VACV-CD8 EP-31	Late	A2	NLATSIYTI	NLATSIYTI	CD8 A2 mega-pool
MPX-CD8 EP-32	Late	A2	SLYNLVKSSA	SLYNLVKSSV	CD8 A2 mega-pool
VACV-CD8 EP-33	Late	A2	FILGIIITV	FILGIIITV	CD8 A2 mega-pool
VACV-CD8 EP-36	Late	A2	RTLLGLILFV	RTLLGLILFV	CD8 A2 mega-pool
VACV-CD8 EP-40	Late	A2	ILYGLGYSV	ILYGLGYSV	CD8 A2 mega-pool
VACV-CD8 EP-41	Late	A2	LLYAFMYYL	LLYAFMYYL	CD8 A2 mega-pool
MPX-CD8 EP-42	Late	A2	NLWNGIVPM	NLWNGIVPT	CD8 A2 mega-pool
VACV-CD8 EP-53	Late	A2	ILLCQTYRHV	ILLCQTYRHV	CD8 A2 mega-pool
VACV-CD8 EP-54	Late	A2	NLLKMPFRMV	NLLKMPFRMV	CD8 A2 mega-pool
VACV-CD8 EP-55	Late	A2	MMLVPLITV	MMLVPLITV	CD8 A2 mega-pool
VACV-CD8 EP-57	Late	A2	LMDENTYAM	LMDENTYAM	CD8 A2 mega-pool
VACV-CD8 EP-107	Late	A2	LLYIKIYEL	LLYIKIYEL	CD8 A2 mega-pool
VACV-CD8 EP-108	Late	A2	KLLSHFYPAV	KLLSHFYPAV	CD8 A2 mega-pool
VACV-CD8 EP-115	Late	A2	KSLDKTSLV	KSLDKTSLV	CD8 A2 mega-pool
VACV-CD8 EP-116	Late	A2	LLSKNTFYL	LLSKNTFYL	CD8 A2 mega-pool
VACV-CD8 EP-117	Late	A2	YLYETYHLI	YLYETYHLI	CD8 A2 mega-pool
MPX-CD8 EP-118	Late	A2	VMTPAPFYTV	VMTPSPFYTV	CD8 A2 mega-pool
VACV-CD8 EP-123	Late	A2	YLPEVISTI	YLPEVISTI	CD8 A2 mega-pool
VACV-CD8 EP-131	Late	A2	KIEDLINQL	KIEDLINQL	CD8 A2 mega-pool
VACV-CD8 EP-132	Late	A2	YIDISDVKV	YIDISDVKV	CD8 A2 mega-pool
VACV-CD8 EP-133	Late	A2	RLYDYFTRV	RLYDYFTRV	CD8 A2 mega-pool
VACV-CD8 EP-138	Late	A2	NLLCHIYSL	NLLCHIYSL	CD8 A2 mega-pool
VACV-CD8 EP-144	Late	A2	KLFNKVPIV	KLFNKVPIV	CD8 A2 mega-pool
VACV-CD8 EP-145	Late	A2	YLFDFVISL	YLFDFVISL	CD8 A2 mega-pool
VACV-CD8 EP-146	Late	A2	NLYDLFFNTL	NLYDLFFNTL	CD8 A2 mega-pool
VACV-CD8 EP-67	Was not detected in the proteomic analysis	A2	YLMPYSVYI	YLMPYSVYI	CD8 A2 mega-pool
MPX-CD8 EP-81	Was not detected in the proteomic analysis	A2	TLLDHILTA	TLLDHIRTA	CD8 A2 mega-pool
VACV-CD8 EP-82	Was not detected in the proteomic analysis	A2	CLTEYILWV	CLTEYILWV	CD8 A2 mega-pool
VACV-CD8 EP-134	Was not detected in the proteomic analysis	A2	KLYAAIFGV	KLYAAIFGV	CD8 A2 mega-pool
VACV-CD8 EP-1	Early	A1	LSDLKKTIY	LSDLKKTIY	CD8 non-A2 mega-pool
VACV-CD8 EP-2	Early	A1	ITDFNIDTY	ITDFNIDTY	CD8 non-A2 mega-pool
VACV-CD8 EP-3	Early	A1	VSEKYTDMY	VSEKYTDMY	CD8 non-A2 mega-pool
VACV-CD8 EP-5	Early	A1	VTSSGAIYK	VTSSGAIYK	CD8 non-A2 mega-pool
VACV-CD8 EP-7	Early	A1/A2902	FLSMLNLTKY	FLSMLNLTKY	CD8 non-A2 mega-pool
VACV-CD8 EP-8	Early	A1	FTDWANKQY	FTDWANKQY	CD8 non-A2 mega-pool
VACV-CD8 EP-9	Early	A1	SQSDTVFDY	SQSDTVFDY	CD8 non-A2 mega-pool
VACV-CD8 EP-10	Early	A1	QSDTVFDYY	QSDTVFDYY	CD8 non-A2 mega-pool
VACV-CD8 EP-12	Early	A1	SSNIMSESY	SSNIMSESY	CD8 non-A2 mega-pool
VACV-CD8 EP-13	Early	A1	GTHVLLPFY	GTHVLLPFY	CD8 non-A2 mega-pool
VACV-CD8 EP-15	Early	A1	HISALKRRY	HISALKRRY	CD8 non-A2 mega-pool
VACV-CD8 EP-160	Early/IE	A3	AVKDVTITKK	AVKDVTITKK	CD8 non-A2 mega-pool
MPX-CD8 EP-162	Early	A3	AQRITPKLHS	AQRILPNCIR	CD8 non-A2 mega-pool
VACV-CD8 EP-171	Early	A3	FVMLEMLNY	FVMLEMLNY	CD8 non-A2 mega-pool
VACV-CD8 EP-172	Early	A3	KLKIISNDYK	KLKIISNDYK	CD8 non-A2 mega-pool
VACV-CD8 EP-173	Early	A3	KVLHVTDTNK	KVLHVTDTNK	CD8 non-A2 mega-pool
VACV-CD8 EP-174	Early	A3	LVHTPSIDK	LVHTPSIDK	CD8 non-A2 mega-pool
VACV-CD8 EP-175	Early	A3	QTTPYNFIAK	QTTPYNFIAK	CD8 non-A2 mega-pool
VACV-CD8 EP-176	Early	A3	KTKNFTIDFK	KTKNFTIDFK	CD8 non-A2 mega-pool
VACV-CD8 EP-177	Early	A3	LTCLNISSLR	LTCLNISSLR	CD8 non-A2 mega-pool
MPX-CD8 EP-178	Early	A3	VVIAAIAIYK	VVIAAISMYK	CD8 non-A2 mega-pool
VACV-CD8 EP-179	Early	A3	LTILDDNLYK	LTILDDNLYK	CD8 non-A2 mega-pool
VACV-CD8 EP-180	Early	A3	QLMYALEPR	QLMYALEPR	CD8 non-A2 mega-pool
MPX-CD8 EP-183	Early	A3	KLNGAMVEY	KLNGSMVEY	CD8 non-A2 mega-pool
VACV-CD8 EP-185	Early	A3	NQVKFYFNK	NQVKFYFNK	CD8 non-A2 mega-pool
VACV-CD8 EP-194	Early	A11	GVTSSGAIYK	GVTSSGAIYK	CD8 non-A2 mega-pool
MPX-CD8 EP-195	Early	A11	VFEFINSLLK	AFEFINSLLK	CD8 non-A2 mega-pool
MPX-CD8 EP-196	Early	A11	GTITGGVCYF	GTIAGGVCYY	CD8 non-A2 mega-pool
MPX-CD8 EP-197	Early	A11	AVFKDSFLGK	AVFKDSFLRK	CD8 non-A2 mega-pool
VACV-CD8 EP-198	Early	A11	KVMFVIRFK	KVMFVIRFK	CD8 non-A2 mega-pool
MPX-CD8 EP-199	Early	A11	VTSLDVINY	ATSLDVINY	CD8 non-A2 mega-pool
MPX-CD8 EP-200	Early	A11	AVYGNITHK	AVYGNIKHK	CD8 non-A2 mega-pool
VACV-CD8 EP-201	Early	A23	TYNDHIVNL	TYNDHIVNL	CD8 non-A2 mega-pool
VACV-CD8 EP-202	Early	A23	VWINNSWKF	VWINNSWKF	CD8 non-A2 mega-pool
VACV-CD8 EP-203	Early	A23/A24	MYTYFSNTIL	MYTYFSNTIL	CD8 non-A2 mega-pool
VACV-CD8 EP-204	Early	A24	KYQSPVNIF	KYQSPVNIF	CD8 non-A2 mega-pool
MPX-CD8 EP-205	Early	A24	RYYDGNIYD	RYYDGNIYE	CD8 non-A2 mega-pool
MPX-CD8 EP-206	Early	A24	RYRFAFLYLL	RYRFAFLYLI	CD8 non-A2 mega-pool
VACV-CD8 EP-208	Early	A2601, A*2902, A*0101	DMCDIYLLY	DMCDIYLLY	CD8 non-A2 mega-pool
MPX-CD8 EP-209	Early	A2601, A*2902, A*0101	FGDSEEPVTY	FGDSKEPVPY	CD8 non-A2 mega-pool
MPX-CD8 EP-210	Early	A2601/2902	ISVNNVCHMY	VSVNNVCHMY	CD8 non-A2 mega-pool
VACV-CD8 EP-211	Early	A2601/2902	QSITRSLIY	QSITRSLIY	CD8 non-A2 mega-pool
VACV-CD8 EP-212	Early	A2601, A*2902	FTIDFKLKY	FTIDFKLKY	CD8 non-A2 mega-pool
VACV-CD8 EP-213	Early	A2601, A*2902	CMLTEFLHY	CMLTEFLHY	CD8 non-A2 mega-pool
MPX-CD8 EP-215	Early	A29	VYINHPFIY	VYINHPFMY	CD8 non-A2 mega-pool
MPX-CD8 EP-216	Early	A33	YLLVKWYKK	YLLVKWYRK	CD8 non-A2 mega-pool
MPX-CD8 EP-218	Early	B7	APASTLLPAL	APASSLLPAL	CD8 non-A2 mega-pool
MPX-CD8 EP-221	Early	B7	IPNYLEIEI	IPKYLEIEI	CD8 non-A2 mega-pool
VACV-CD8 EP-222	Early	B7	RPPSFYKPL	RPPSFYKPL	CD8 non-A2 mega-pool
VACV-CD8 EP-224	Early	B7	FPKNDFVSF	FPKNDFVSF	CD8 non-A2 mega-pool
MPX-CD8 EP-225	Early	B7	IPDEQKTIREI	IPDEQKTIIGL	CD8 non-A2 mega-pool
MPX-CD8 EP-226	Early	B7	TPKPAVRFAI	KPKPAVRFAI	CD8 non-A2 mega-pool
VACV-CD8 EP-228	Early	B7	NPSVLKILL	NPSVLKILL	CD8 non-A2 mega-pool
VACV-CD8 EP-229	Early	B7	RPSTRNFFEL	RPSTRNFFEL	CD8 non-A2 mega-pool
VACV-CD8 EP-230	Early	B7	HPRHYATVM	HPRHYATVM	CD8 non-A2 mega-pool
VACV-CD8 EP-232	Early	B7	FPSVFINPI	FPSVFINPI	CD8 non-A2 mega-pool
VACV-CD8 EP-233	Early	B7	FPYEGGKVF	FPYEGGKVF	CD8 non-A2 mega-pool
VACV-CD8 EP-234	Early	B7	RPRDAIRFL	RPRDAIRFL	CD8 non-A2 mega-pool
MPX-CD8 EP-235	Early	B7	NPSKMIYARC	NPSKMVYALL	CD8 non-A2 mega-pool
VACV-CD8 EP-236	Early	B7	APNPNRFVI	APNPNRFVI	CD8 non-A2 mega-pool
VACV-CD8 EP-237	Early	B7	SPITNTPNTL	SPITNTPNTL	CD8 non-A2 mega-pool
MPX-CD8 EP-239	Early	B7	RPFNNILNL	KPFNNILNL	CD8 non-A2 mega-pool
MPX-CD8 EP-240	Early	B7	MPTYIRNTL	MPAYIRNTL	CD8 non-A2 mega-pool
VACV-CD8 EP-242	Early/IE	B7	RPNQHHTIDL	RPNQHHTIDL	CD8 non-A2 mega-pool
VACV-CD8 EP-243	Early/IE	B7	RPMSLRSTII	RPMSLRSTII	CD8 non-A2 mega-pool
VACV-CD8 EP-245	Early	B8	WLKIKRDYL	WLKIKRDYL	CD8 non-A2 mega-pool
VACV-CD8 EP-246	Early	B15	SIIDLIDEY	SIIDLIDEY	CD8 non-A2 mega-pool
VACV-CD8 EP-247	Early	B35	CIDGKWNPILPTCVR	CIDGKWNPILPTCVR	CD8 non-A2 mega-pool
VACV-CD8 EP-248	Early	B35	NPVTVINEY	NPVTVINEY	CD8 non-A2 mega-pool
MPX-CD8 EP-249	Early	B35	EVTKLCDVL	EATKLCDVL	CD8 non-A2 mega-pool
VACV-CD8 EP-250	Early	B37	VELGSGNSF	VELGSGNSF	CD8 non-A2 mega-pool
VACV-CD8 EP-251	Early	B37	VETSISDYY	VETSISDYY	CD8 non-A2 mega-pool
VACV-CD8 EP-252	Early	B37	DELVDPINY	DELVDPINY	CD8 non-A2 mega-pool
VACV-CD8 EP-253	Early	B37	FEHVDLSEEL	FEHVDLSEEL	CD8 non-A2 mega-pool
MPX-CD8 EP-254	Early	B40	PEGTYDISGF	PEGTYDISAF	CD8 non-A2 mega-pool
MPX-CD8 EP-255	Early	B40	TEYDDHINLF	TEYDDHINLY	CD8 non-A2 mega-pool
VACV-CD8 EP-256	Early	B40	TEYDDHINL	TEYDDHINL	CD8 non-A2 mega-pool
VACV-CD8 EP-257	Early	B40	GESKSYCEL	GESKSYCEL	CD8 non-A2 mega-pool
VACV-CD8 EP-260	Early	B44	HDVYGVSNF	HDVYGVSNF	CD8 non-A2 mega-pool
VACV-CD8 EP-261	Early	B5R	TKYFRCEEKNGNTSW	TKYFRCEEKNGNTSW	CD8 non-A2 mega-pool
VACV-CD8 EP-262	Early	B44	EERHIFLDY	EERHIFLDY	CD8 non-A2 mega-pool
VACV-CD8 EP-263	Early	B44	LENGAIRIY	LENGAIRIY	CD8 non-A2 mega-pool
VACV-CD8 EP-264	Early	B44	EEIPDFAFY	EEIPDFAFY	CD8 non-A2 mega-pool
VACV-CD8 EP-265	Early	B44	DDVSREKSM	DDVSREKSM	CD8 non-A2 mega-pool
VACV-CD8 EP-266	Early	B44	EEQELLLLY	EEQELLLLY	CD8 non-A2 mega-pool
VACV-CD8 EP-268	Early	B44	IEGELESLS	IEGELESLS	CD8 non-A2 mega-pool
VACV-CD8 EP-270	Early	B44	AELTIGVNY	AELTIGVNY	CD8 non-A2 mega-pool
VACV-CD8 EP-271	Early	B55	NGLISGSTFSIGGVI	NGLISGSTFSIGGVI	CD8 non-A2 mega-pool
VACV-CD8 EP-272	Early		ALDEKLFLI	ALDEKLFLI	CD8 non-A2 mega-pool
VACV-CD8 EP-273	Early		NLFTFLHEI	NLFTFLHEI	CD8 non-A2 mega-pool
VACV-CD8 EP-4	Intermediate	A1	LRAAMISLAKKIDVQ	LRAAMISLAKKIDVQ	CD8 non-A2 mega-pool
MPX-CD8 EP-6	Intermediate	A1	VSEHFGLLF	VSEHFSLLF	CD8 non-A2 mega-pool
MPX-CD8 EP-14	Intermediate	A1	STLNFNNLY	STLNFNNLR	CD8 non-A2 mega-pool
VACV-CD8 EP-158	Intermediate	A3	SQIIDISLR	SQIIDISLR	CD8 non-A2 mega-pool
VACV-CD8 EP-159	Intermediate	A3	SQDLSFIYRK	SQDLSFIYRK	CD8 non-A2 mega-pool
MPX-CD8 EP-161	Intermediate	A3	STNMRSGMK	STNVRSGMK	CD8 non-A2 mega-pool
VACV-CD8 EP-181	Intermediate	A3	IVFNLPVSK	IVFNLPVSK	CD8 non-A2 mega-pool
VACV-CD8 EP-182	Intermediate	A3	MFMLIFNVK	MFMLIFNVK	CD8 non-A2 mega-pool
VACV-CD8 EP-217	Intermediate	B7	SPSNHHILL	SPSNHHILL	CD8 non-A2 mega-pool
VACV-CD8 EP-231	Intermediate	B7	LTPPERRYV	LTPPERRYV	CD8 non-A2 mega-pool
VACV-CD8 EP-238	Intermediate	B7	LPSNVEIKAI	LPSNVEIKAI	CD8 non-A2 mega-pool
MPX-CD8 EP-241	Intermediate	B7	VPLKYIVLM	IPLKYIVLM	CD8 non-A2 mega-pool
VACV-CD8 EP-244	Intermediate	B7	FPRSMLSIF	FPRSMLSIF	CD8 non-A2 mega-pool
VACV-CD8 EP-258	Intermediate	B44	DEVASTHDW	DEVASTHDW	CD8 non-A2 mega-pool
MPX-CD8 EP-259	Intermediate	B44	YEFRRVKSY	YEFRKVKSY	CD8 non-A2 mega-pool
VACV-CD8 EP-267	Intermediate	B44	SEVKFKYVL	SEVKFKYVL	CD8 non-A2 mega-pool
VACV-CD8 EP-275	Intermediate		DWVSSHSKSL	DWVSSHSKSL	CD8 non-A2 mega-pool
VACV-CD8 EP-276	Intermediate		SFWFLKSGAV	SFWFLKSGAV	CD8 non-A2 mega-pool
VACV-CD8 EP-164	Late	A3	IVYAEKIPR	IVYAEKIPR	CD8 non-A2 mega-pool
VACV-CD8 EP-165	Late	A3	IVIDEILFK	IVIDEILFK	CD8 non-A2 mega-pool
VACV-CD8 EP-166	Late	A3	ITAEGKCYK	ITAEGKCYK	CD8 non-A2 mega-pool
VACV-CD8 EP-167	Late	A3	TLLRKHTLK	TLLRKHTLK	CD8 non-A2 mega-pool
MPX-CD8 EP-184	Late	A3	KFTDSQDFKK	KFTDFQDFKK	CD8 non-A2 mega-pool
VACV-CD8 EP-186	Late	A3	RSFTFKEGFK	RSFTFKEGFK	CD8 non-A2 mega-pool
VACV-CD8 EP-187	Late	A3	SFTFKEGFK	SFTFKEGFK	CD8 non-A2 mega-pool
VACV-CD8 EP-188	Late	A3	FLNSLAIHEK	FLNSLAIHEK	CD8 non-A2 mega-pool
MPX-CD8 EP-189	Late	A3	PLAYFFKPQ	PLAYFFKPR	CD8 non-A2 mega-pool
VACV-CD8 EP-190	Late	A3	SLFMILCTR	SLFMILCTR	CD8 non-A2 mega-pool
VACV-CD8 EP-191	Late	A3	TFFKFLADK	TFFKFLADK	CD8 non-A2 mega-pool
VACV-CD8 EP-192	Late	A3	TSIPLAYFFK	TSIPLAYFFK	CD8 non-A2 mega-pool
VACV-CD8 EP-193	Late	A11	NTYLFNILYK	NTYLFNILYK	CD8 non-A2 mega-pool
VACV-CD8 EP-207	Late	A26	DTRGIFSAY	DTRGIFSAY	CD8 non-A2 mega-pool
VACV-CD8 EP-214	Late	A26	ETDNAGLKEY	ETDNAGLKEY	CD8 non-A2 mega-pool
VACV-CD8 EP-219	Late	B7	FPKQTIQTPI	FPKQTIQTPI	CD8 non-A2 mega-pool
VACV-CD8 EP-220	Late	B7	YPSNKNYEI	YPSNKNYEI	CD8 non-A2 mega-pool
VACV-CD8 EP-223	Late	B7	LPRPDTRHL	LPRPDTRHL	CD8 non-A2 mega-pool
VACV-CD8 EP-274	Late		YIDAYVSRLL	YIDAYVSRLL	CD8 non-A2 mega-pool
MPX-CD8 EP-11	Was not detected in the proteomic analysis	A1	VTDTNKFAHY	VTDTNKFDNY	CD8 non-A2 mega-pool
MPX-CD8 EP-163	Was not detected in the proteomic analysis	A3	MLEYGAVVNK	LVEYGTVVNK	CD8 non-A2 mega-pool
VACV-CD8 EP-168	Was not detected in the proteomic analysis	A3	SLCKLNNVFY	SLCKLNNVFY	CD8 non-A2 mega-pool
VACV-CD8 EP-169	Was not detected in the proteomic analysis	A3	VTEQYGNLEK	VTEQYGNLEK	CD8 non-A2 mega-pool
MPX-CD8 EP-170	Was not detected in the proteomic analysis	A3	KNIISYTIYL	WFDISYTIYK	CD8 non-A2 mega-pool
MPX-CD8 EP-227	Was not detected in the proteomic analysis	B7	TVTDVRHCL	TVADVRHCL	CD8 non-A2 mega-pool
MPX-CD8 EP-269	Was not detected in the proteomic analysis	B44	VETKCPNLA	DEIKCPNLN	CD8 non-A2 mega-pool
VACV-CD4 EP-1	Early	HLA-DRB1*01.01	EIGLKSQESYYQRQLREQLARD	EIGLKSQESYYQRQLREQLARD	CD4 mega-pool
MPX-CD4 EP-2	Early	HLA-DRB1*01.01	GAVINQMVNTVLITVYEKLQLAIE	GAVINQMVNTVLITVYEKLQLVIE	CD4 mega-pool
VACV-CD4 EP-23	Early	HLA-DRB1*01.01	DFFKFSFMYIESIKVDRIGDN	DFFKFSFMYIESIKVDRIGDN	CD4 mega-pool
MPX-CD4 EP-24	Early	HLA-DRB1*01.01	LKELLSLYKSLRFSDSVAIEKY	LKELLSLYKSLKFSDSAAIEKY	CD4 mega-pool
VACV-CD4 EP-25	Early	HLA-DRB1*01:01	ITTWPKFRVVKPNSFTFSFSS	ITTWPKFRVVKPNSFTFSFSS	CD4 mega-pool
VACV-CD4 EP-31	Early 1.2	HLA-DRB1*01.01	SYDMFNLLLMKPLGIEQGSRI	SYDMFNLLLMKPLGIEQGSRI	CD4 mega-pool
MPX-CD4 EP-32	Early	HLA-DRB1*01.01	LYNKYSFKPILAEYIRHRNTI	LYNKYSFKLILAEYIRHRNTI	CD4 mega-pool
VACV-CD4 EP-33	Early	HLA-DRB1*01:01	GKTTQCMNIMESIPANTIKYL	GKTTQCMNIMESIPANTIKYL	CD4 mega-pool
MPX-CD4 EP-34	Early 1.2	HLA-DRB1*01.01	LDAVIRANNNRLPERS	LDAVIRANNNRLPKRS	CD4 mega-pool
MPX-CD4 EP-35	Early	HLA-DRB1*01.01	GVIFLISIIVLVCSCD	GVIFLISVIVLVCSCD	CD4 mega-pool
MPX-CD4 EP-38	Eraly 1.2	HLA-DRB1*01.01	LTEYIYWSSYAYRNRQCAGQLYD	LTEYIYWSSYAYRNRQCAGQLYS	CD4 mega-pool
VACV-CD4 EP-40	Early 1.2	HLA-DRB1*01.01	GYTALHYYYLCLAHVYKPGEC	GYTALHYYYLCLAHVYKPGEC	CD4 mega-pool
VACV-CD4 EP-41	Early 1.2	HLA-DRB1*01.01	QTANVVFRYMSSEPIIFGESS	QTANVVFRYMSSEPIIFGESS	CD4 mega-pool
VACV-CD4 EP-42	Early 1.2	HLA-DRB1*01.01	DKFFIQLKQPLRNKRVCVCGI	DKFFIQLKQPLRNKRVCVCGI	CD4 mega-pool
VACV-CD4 EP-43	Early	HLA-DRB1*01:01	DTAVYRRKTTLRVVGTRKNPNCDT	DTAVYRRKTTLRVVGTRKNPNCDT	CD4 mega-pool
VACV-CD4 EP-44	Early 1.2	HLA-DRB1*01.01	PVTEDDYKFLSRLVLYAKSQS	PVTEDDYKFLSRLVLYAKSQS	CD4 mega-pool
VACV-CD4 EP-45	Early	HLA-DRB1*01.01	NKNKIPFLLLSGSPITNTPNT	NKNKIPFLLLSGSPITNTPNT	CD4 mega-pool
VACV-CD4 EP-46	Early	HLA-DRB1*01.01	KKLLYLKFKTKETNRIYSI	KKLLYLKFKTKETNRIYSI	CD4 mega-pool
MPX-CD4 EP-51	Early	HLA-DRB1*01.01	PEKLYLFKPRTVSPLDLIST	PEKLYLFKPRTVAPLDLIST	CD4 mega-pool
MPX-CD4 EP-54	Early 1.2	HLA-DRB1*01:01	IHSTREYLKIMGIAVIMFATY	NTSTREYLKLIGITAIMFATY	CD4 mega-pool
VACV-CD4 EP-55	Early 1.2	HLA-DRB1*01.01	YETIEILRNYLRLYIILARNE	YETIEILRNYLRLYIILARNE	CD4 mega-pool
VACV-CD4 EP-56	Early	HLA-DRB1*01.01	PFHFQQPQFQYLLPGFVLTCI	PFHFQQPQFQYLLPGFVLTCI	CD4 mega-pool
VACV-CD4 EP-57	Early	HLA-DRB1*01:01	MKVVIVTSVASLLDASIQFQK	MKVVIVTSVASLLDASIQFQK	CD4 mega-pool
MPX-CD4 EP-74	Early	HLA-DRB1*01:01	FYNLGVIIKWMLIDGRHHDPIL	FYNLGMIIKWMLIDGRHHDPIL	CD4 mega-pool
VACV-CD4 EP-75	Early	HLA-DRB1*01.01	KLPYQGQLKLLLGELFFLSKL	KLPYQGQLKLLLGELFFLSKL	CD4 mega-pool
VACV-CD4 EP-76	Early	HLA-DRB1*01.01	AGYKVNPTELMYILGTYGQQR	AGYKVNPTELMYILGTYGQQR	CD4 mega-pool
VACV-CD4 EP-77	Early	HLA-DRB1*01.01	ASNQVKFYFNKRLNQLTRIRQ	ASNQVKFYFNKRLNQLTRIRQ	CD4 mega-pool
VACV-CD4 EP-79	Early	HLA-DRB1*01.01	KNNMIRSYIVARRKDQTARSV	KNNMIRSYIVARRKDQTARSV	CD4 mega-pool
VACV-CD4 EP-80	Early	HLA-DRB1*01.01	NDVDSNFVVAMRHLSLAGLLS	NDVDSNFVVAMRHLSLAGLLS	CD4 mega-pool
VACV-CD4 EP-82	Early	HLA-DRB1*01.01	YKYFIDLGLLMRMERKLSDKI	YKYFIDLGLLMRMERKLSDKI	CD4 mega-pool
MPX-CD4 EP-85	Early/IE	HLA-DRB1*01.01	VSILNKYKPIYSYVLYENVLY	VSILNKYKPVYSYVLYENVLY	CD4 mega-pool
MPX-CD4 EP-87	Early	HLA-DRB1*01:01	VSEVVSNMRKMIELKRPLYITLH	VSEVVSNMRKMIESKRPLYITLH	CD4 mega-pool
VACV-CD4 EP-92	Early	HLA-DRB1*03:01	RDNPELIIVDNKL	RDNPELIIVDNKL	CD4 mega-pool
VACV-CD4 EP-96	Early	HLA-DRB1*04:05	IHWQIISSE	IHWQIISSE	CD4 mega-pool
VACV-CD4 EP-97	Early	HLA-DRB1*04:01	ECTLFESLRDEEA	ECTLFESLRDEEA	CD4 mega-pool
VACV-CD4 EP-98	Early	HLA-DRB1*04:01	FESLRDEEAYSIV	FESLRDEEAYSIV	CD4 mega-pool
VACV-CD4 EP-99	Early	HLA-DRB1*04:04	SIYTIERIFNAKV	SIYTIERIFNAKV	CD4 mega-pool
MPX-CD4 EP-100	Early	HLA-DRB1*04:04	TINVLSTPDGLDI	TIGVLSTPDGLDI	CD4 mega-pool
MPX-CD4 EP-108	Early	HLA-DR15	SDYVSELYDKPLYEV	SDYISELYNKPLYEV	CD4 mega-pool
VACV-CD4 EP-114	Early	HLA-DR 15	GRVFDKADGKSKRDA	GRVFDKADGKSKRDA	CD4 mega-pool
VACV-CD4 EP-120	Early	HLA-DRB1*15:01	SNQVKFYFNKRLN	SNQVKFYFNKRLN	CD4 mega-pool
MPX-CD4 EP-121	Early	HLA-DRB1*15:01	LFKYDINIYSVNL	LFKYDINIYSANL	CD4 mega-pool
VACV-CD4 EP-122	Early	HLA-DRB1*15:01	MLQALFKYDINIY	MLQALFKYDINIY	CD4 mega-pool
MPX-CD4 EP-123	Early	HLA-DR3	QEIESLEATYHIIIM	QEIESLEATYHIIIV	CD4 mega-pool
MPX-CD4 EP-124	Early	HLA-DR3/HLA-DR4	SDYKSFEDAKANCAA	SDYQLFSDAKANCTA	CD4 mega-pool
VACV-CD4 EP-125	Early	HLA-DR4	NSWNVIPSCQQKCDI	NSWNVIPSCQQKCDI	CD4 mega-pool
VACV-CD4 EP-136	Early	HLA-DR	SAFLIVRLNQCMSAN	SAFLIVRLNQCMSAN	CD4 mega-pool
VACV-CD4 EP-138	Early	HLA-DR1	NGLYYQGSCYILHSD	NGLYYQGSCYILHSD	CD4 mega-pool
VACV-CD4 EP-139	Early	HLA-DR1	RVIGLCIRISMVISL	RVIGLCIRISMVISL	CD4 mega-pool
VACV-CD4 EP-140	Early	HLA-DR	LIVFEGLDKSGKT	LIVFEGLDKSGKT	CD4 mega-pool
VACV-CD4 EP-141	Early	HLA-DR	SRGALIVFEGLDK	SRGALIVFEGLDK	CD4 mega-pool
MPX-CD4 EP-143	Early	HLA-DR1/3/4/5	VSYISCTANSWNVIP	ASYISCTANSWNVIP	CD4 mega-pool
VACV-CD4 EP-144	Early	HLA-DR1	MKTISVVTLLCVLPA	MKTISVVTLLCVLPA	CD4 mega-pool
MPX-CD4 EP-145	Early	HLA-DR1	GGVIHLSCKSGFTLT	GGVIHLSCKSGFILT	CD4 mega-pool
VACV-CD4 EP-157	Early	HLA-DR	HENVIKSMRSNFS	HENVIKSMRSNFS	CD4 mega-pool
VACV-CD4 EP-158	Early	HLA-DR	FACSGSKKIRSDN	FACSGSKKIRSDN	CD4 mega-pool
VACV-CD4 EP-159	Early	HLA-DR	KLFNIAQRILDTN	KLFNIAQRILDTN	CD4 mega-pool
VACV-CD4 EP-165	Early	HLA-DP	ETDTYPDKLPFKN	ETDTYPDKLPFKN	CD4 mega-pool
VACV-CD4 EP-168	Early	HLA-DQ	TKTTSDYQDSDVSQ	TKTTSDYQDSDVSQ	CD4 mega-pool
MPX-CD4 EP-170	Early	HLA-DQA1*01:02/DQB1*06:02	DLQRSAMVYSSND	DLQRSAMVYSSDD	CD4 mega-pool
MPX-CD4 EP-171	Early	HLA-DQA1*01:02/DQB1*06:02	SAMVYSSNDTPPR	SAMVYSSDDIPPR	CD4 mega-pool
MPX-CD4 EP-182	Early	HLA Class II	CYILHSDYKSFEDAKA	CYILHSDYQLFSDAKA	CD4 mega-pool
VACV-CD4 EP-183	Early	HLA Class II	SSTTQYDHKESCNGLY	SSTTQYDHKESCNGLY	CD4 mega-pool
VACV-CD4 EP-184	Early	HLA Class II	TVYGDKIQGKNKRKRV	TVYGDKIQGKNKRKRV	CD4 mega-pool
MPX-CD4 EP-185	Early	HLA Class II	AFLIVRLNQCMSANKA	AFLIVRLNQCMSANEA	CD4 mega-pool
MPX-CD4 EP-187	Early	HLA Class II	EIYEDVEFQQKVL	EIYEDVTFQQKVL	CD4 mega-pool
MPX-CD4 EP-188	Early	HLA Class II	YYVVMSAWYKEPN	DYVVMSAWYKEPN	CD4 mega-pool
MPX-CD4 EP-189	Early	HLA Class II	KIGDDATISCSRN	KIGDDATLSCNRN	CD4 mega-pool
MPX-CD4 EP-190	Early	HLA Class II	VEIFGITTLIILS	VEIFGITALIILS	CD4 mega-pool
VACV-CD4 EP-191	Early	HLA Class II	QTSKKIGDDATLS	QTSKKIGDDATLS	CD4 mega-pool
VACV-CD4 EP-192	Early	HLA Class II	CTVPTMNNAKLTSTET	CTVPTMNNAKLTSTET	CD4 mega-pool
MPX-CD4 EP-193	Early	HLA Class II	LYDKPLYEVNSTMTLS	LYNKPLYEVNSTMTLS	CD4 mega-pool
VACV-CD4 EP-194	Early	HLA Class II	PNAVCETDKWKYENPC	PNAVCETDKWKYENPC	CD4 mega-pool
VACV-CD4 EP-195	Early	HLA Class II	SGSTFSIGGVIHLSCK	SGSTFSIGGVIHLSCK	CD4 mega-pool
VACV-CD4 EP-196	Early	HLA Class II	VYSTCTVPTMNNAKLT	VYSTCTVPTMNNAKLT	CD4 mega-pool
MPX-CD4 EP-197	Early	HLA Class II	AKLTSTETSFNDKQKV	AKLTSTETSFNNNQKV	CD4 mega-pool
VACV-CD4 EP-198	Early	HLA Class II	CETDKWKYENPCKKMC	CETDKWKYENPCKKMC	CD4 mega-pool
VACV-CD4 EP-206	Early	HLA Class II	VFCSELPDFACSG	VFCSELPDFACSG	CD4 mega-pool
VACV-CD4 EP-207	Early	HLA Class II	QKISKYFNSRLFG	QKISKYFNSRLFG	CD4 mega-pool
VACV-CD4 EP-208	Early	HLA Class II	TTFQQKISKYFNS	TTFQQKISKYFNS	CD4 mega-pool
VACV-CD4 EP-211	Early	HLA Class II	KALYDLQRSAMVY	KALYDLQRSAMVY	CD4 mega-pool
VACV-CD4 EP-212	Early	HLA Class II	VFTEIDSQDVDKS	VFTEIDSQDVDKS	CD4 mega-pool
MPX-CD4 EP-213	Early	HLA Class II	ANTLSNPFYMDDR	ANPLSNPFYMDDR	CD4 mega-pool
MPX-CD4 EP-214	Early	HLA Class II	MLRFANTLSNPFY	MLRFANPLSNPFY	CD4 mega-pool
VACV-CD4 EP-217	Early	HLA Class II	ENTNQGNILMDSI	ENTNQGNILMDSI	CD4 mega-pool
MPX-CD4 EP-218	Early	HLA Class II	NIVTDSENRLKKN	NIVTDLENRLKKN	CD4 mega-pool
VACV-CD4 EP-219	Early	HLA Class II	NSYIENTNQGNIL	NSYIENTNQGNIL	CD4 mega-pool
MPX-CD4 EP-220	Early	HLA Class II	PKKMNIVTDSENR	PKKMNIVTDLENR	CD4 mega-pool
VACV-CD4 EP-221	Early	HLA Class II	QGNILMDSIFVST	QGNILMDSIFVST	CD4 mega-pool
VACV-CD4 EP-222	Early	HLA Class II	RLKKNSYIENTNQ	RLKKNSYIENTNQ	CD4 mega-pool
VACV-CD4 EP-223	Early	HLA Class II	SILARRPTPKKMN	SILARRPTPKKMN	CD4 mega-pool
VACV-CD4 EP-166	Early 1.1	HLA-DP	NKEITEILPDNNPSP	NKEITEILPDNNPSP	CD4 mega-pool
VACV-CD4 EP-73	Early 1.2	HLA-DRB1*01:01	IPLSEMVVKLTAVCMKCFKEA	IPLSEMVVKLTAVCMKCFKEA	CD4 mega-pool
VACV-CD4 EP-86	Early 1.2	HLA-DRB1*01:01	NQPWIKTISKRMRVDIINHSIVT	NQPWIKTISKRMRVDIINHSIVT	CD4 mega-pool
VACV-CD4 EP-113	Early 1.2	HLA-DRB1*15:01	MYTYFSNTIL	MYTYFSNTIL	CD4 mega-pool
MPX-CD4 EP-132	Early 1.2	HLA-DRB3*03:01	AIIIDVPPVIDLC	AIIIDVPPVVDLC	CD4 mega-pool
VACV-CD4 EP-172	Early 1.2	HLA-DQA1*01:02/DQB1*06:02	IGECHMSESYIDR	IGECHMSESYIDR	CD4 mega-pool
VACV-CD4 EP-173	Early 1.2	HLA-DQB1*02:02	DDNRNIAWDTDKLDD	DDNRNIAWDTDKLDD	CD4 mega-pool
VACV-CD4 EP-174	Early 1.2	HLA-DQA1*04:01/DQB1*04:02	ELIIVDNKLLLIG	ELIIVDNKLLLIG	CD4 mega-pool
VACV-CD4 EP-210	Early 1.2	HLA Class II	FLIDLAFLI	FLIDLAFLI	CD4 mega-pool
VACV-CD4 EP-242	Early 1.2	HLA Class II	TIMDTDQRFVAAAEGVGKDN	TIMDTDQRFVAAAEGVGKDN	CD4 mega-pool
MPX-CD4 EP-243	Early 1.2	HLA Class II	KNTICPHRQDYRYWYFVAEL	KNTICPPRQDYRYWYFAAEL	CD4 mega-pool
VACV-CD4 EP-244	Early/Late	HLA Class II	RMIAISAKV	RMIAISAKV	CD4 mega-pool
VACV-CD4 EP-26	Intermediate	HLA-DRB1*01.01	GVFYRPLHFQYVSYSNFILHRL	GVFYRPLHFQYVSYSNFILHRL	CD4 mega-pool
VACV-CD4 EP-27	Intermediate	HLA-DRB1*01.01	ICDFVTDFRRRKRMGFFGN	ICDFVTDFRRRKRMGFFGN	CD4 mega-pool
VACV-CD4 EP-47	Intermediate	HLA-DRB1*01.01	NKFFEVIFFVGRISLTSDQII	NKFFEVIFFVGRISLTSDQII	CD4 mega-pool
VACV-CD4 EP-48	Intermediate	HLA-DRB1*01.01	SSIISQIIKYNRRLAKSIICE	SSIISQIIKYNRRLAKSIICE	CD4 mega-pool
MPX-CD4 EP-50	Intermediate	HLA-DRB1*01.01	IDNESGWKTLVSRAIDLSSKK	IDNESGWKTLVSRAIDLSSNK	CD4 mega-pool
VACV-CD4 EP-53	Intermediate	HLA-DRB1*01.01	IYNILFWFKNTQFDITKH	IYNILFWFKNTQFDITKH	CD4 mega-pool
VACV-CD4 EP-61	Intermediate	HLA-DRB1*01.01	VFYRGAENIVFNLPVSKVKSC	VFYRGAENIVFNLPVSKVKSC	CD4 mega-pool
MPX-CD4 EP-62	Intermediate	HLA-DRB1*01:01	MDKKSLYKYLLLRSTGDMHRA	MDKKSLYKYLLLRSTGDMHKA	CD4 mega-pool
MPX-CD4 EP-63	Intermediate	HLA-DRB1*01:01	FFTELENKNVEYV	FFTELENKKVEYV	CD4 mega-pool
VACV-CD4 EP-67	Intermediate	HLA-DRB1*01:01	WKGIYTYRIIKSSFPVPTIKS	WKGIYTYRIIKSSFPVPTIKS	CD4 mega-pool
VACV-CD4 EP-69	Intermediate	HLA-DRB1*01.01	ILKSLGFKVLDGSPISLRYGS	ILKSLGFKVLDGSPISLRYGS	CD4 mega-pool
VACV-CD4 EP-70	Intermediate	HLA-DRB1*01.01	EFLHNYILYANKFNLTLPEDL	EFLHNYILYANKFNLTLPEDL	CD4 mega-pool
VACV-CD4 EP-71	Intermediate	HLA-DRB1*01.01	SLPRIALVRLHSNTILKSLGF	SLPRIALVRLHSNTILKSLGF	CD4 mega-pool
VACV-CD4 EP-72	Intermediate	HLA-DRB1*01.01	KRLPYDMYIIHGKVLDIDEIL	KRLPYDMYIIHGKVLDIDEIL	CD4 mega-pool
VACV-CD4 EP-84	Intermediate	HLA-DRB1*01.01	LSIFNIVPRTMSKYELELI	LSIFNIVPRTMSKYELELI	CD4 mega-pool
VACV-CD4 EP-90	Intermediate	HLA-DRB1*01.01/ HLA-DP	IDTMRIYCSLFKNVRLLKCVSDSWL	IDTMRIYCSLFKNVRLLKCVSDSWL	CD4 mega-pool
VACV-CD4 EP-91	Intermediate	HLA-DRB1*01.01/HLA-DP	MRIYCSLFKNVRL	MRIYCSLFKNVRL	CD4 mega-pool
MPX-CD4 EP-101	Intermediate	HLA-DRB1*04:01	NEMKINRQIMDNS	NEMKINRQILDNA	CD4 mega-pool
MPX-CD4 EP-105	Intermediate	HLA-DRB1*13:01	DSVYQYVRLHEMS	DSIYQYVRLHEMS	CD4 mega-pool
VACV-CD4 EP-106	Intermediate	HLA-DRB1*15:01	AVFDSKLISEKET	AVFDSKLISEKET	CD4 mega-pool
VACV-CD4 EP-107	Intermediate	HLA-DRB1*15:01	LKIIAVFDSKLIS	LKIIAVFDSKLIS	CD4 mega-pool
VACV-CD4 EP-109	Intermediate	HLA-DRB1*15:01	DLKYTYAFTKKVK	DLKYTYAFTKKVK	CD4 mega-pool
MPX-CD4 EP-110	Intermediate	HLA-DRB1*15:01	RKLTELNHLLGNR	RKLTELNAELSDK	CD4 mega-pool
VACV-CD4 EP-111	Intermediate	HLA-DRB1*15:01	KDYIDAYVSRLLDD	KDYIDAYVSRLLDD	CD4 mega-pool
VACV-CD4 EP-112	Intermediate	HLA-DRB1*15:01	QDEKDYIDAYVSR	QDEKDYIDAYVSR	CD4 mega-pool
VACV-CD4 EP-117	Intermediate	HLA-DRB1*15:01	VIEDITFLRPVLK	VIEDITFLRPVLK	CD4 mega-pool
MPX-CD4 EP-118	Intermediate	HLA-DRB1*15:01	ITFLRPVLKAIHD	ITFLRPVLKAMHD	CD4 mega-pool
VACV-CD4 EP-126	Intermediate	HLA-DRB3*01:01	PWMYDPLSVFNPG	PWMYDPLSVFNPG	CD4 mega-pool
MPX-CD4 EP-127	Intermediate	HLA-DRB3*02:02	ELVIDKDHAIFTY	ELVMDKNHAIFTY	CD4 mega-pool
VACV-CD4 EP-128	Intermediate	HLA-DRB3*02:02	ITSFRRFVNKLKM	ITSFRRFVNKLKM	CD4 mega-pool
MPX-CD4 EP-130	Intermediate	HLA-DRB3*03:01	IMDNSAKYVEHDP	ILDNAAKYVEHDP	CD4 mega-pool
MPX-CD4 EP-131	Intermediate	HLA-DRB3*03:01	INRQIMDNSAKYV	INRQILDNAAKYV	CD4 mega-pool
VACV-CD4 EP-134	Intermediate	HLA-DR	SFWFLKSGAV	SFWFLKSGAV	CD4 mega-pool
VACV-CD4 EP-160	Intermediate	HLA-DRB1*01.01	TWNEASLRQIVGRAIRLNSHV	TWNEASLRQIVGRAIRLNSHV	CD4 mega-pool
VACV-CD4 EP-161	Intermediate	HLA-DR	DWVSSHSKSL	DWVSSHSKSL	CD4 mega-pool
VACV-CD4 EP-162	Intermediate	HLA-DR	RMGIFYCNDDDAV	RMGIFYCNDDDAV	CD4 mega-pool
VACV-CD4 EP-163	Intermediate	HLA-DR	RLRNDGNAIAKYL	RLRNDGNAIAKYL	CD4 mega-pool
VACV-CD4 EP-164	Intermediate	HLA-DR	VYNGDNRSAESKAKDLFIND	VYNGDNRSAESKAKDLFIND	CD4 mega-pool
VACV-CD4 EP-167	Intermediate	HLA-DP	MNIRMGIFYCNDDDA	MNIRMGIFYCNDDDA	CD4 mega-pool
MPX-CD4 EP-169	Intermediate	HLA-DQA1*01:02/DQB1*06:02	YVLSTIHIYWGKE	YVLSSLHIYWGKE	CD4 mega-pool
VACV-CD4 EP-177	Intermediate	HLA Class II	EVLFRLENHAETLRA	EVLFRLENHAETLRA	CD4 mega-pool
MPX-CD4 EP-178	Intermediate	HLA Class II	KAYGDDNEETLKQRLT	KADEDDNEETLKQRLT	CD4 mega-pool
MPX-CD4 EP-179	Intermediate	HLA Class II	KITNITTKFEQIEKCC	KITNVTTKFEQIEKCC	CD4 mega-pool
MPX-CD4 EP-180	Intermediate	HLA Class II	AKNPETKREAIVKAY	AKKPEAKREAIVKAD	CD4 mega-pool
VACV-CD4 EP-181	Intermediate	HLA Class II	ETLKQRLTNLEKKIT	ETLKQRLTNLEKKIT	CD4 mega-pool
VACV-CD4 EP-199	Intermediate	HLA Class II	YLMDEEVPAYDKH	YLMDEEVPAYDKH	CD4 mega-pool
VACV-CD4 EP-200	Intermediate	HLA Class II	AILNLSIDSSVDR	AILNLSIDSSVDR	CD4 mega-pool
VACV-CD4 EP-201	Intermediate	HLA Class II	DEVFAILNLSIDS	DEVFAILNLSIDS	CD4 mega-pool
MPX-CD4 EP-202	Intermediate	HLA Class II	KDLFNTKSDSVYQ	KDLFNTKSDSIYQ	CD4 mega-pool
VACV-CD4 EP-203	Intermediate	HLA Class II	PDYKYLMDEEVPA	PDYKYLMDEEVPA	CD4 mega-pool
VACV-CD4 EP-204	Intermediate	HLA Class II	QYVRLHEMSYDGV	QYVRLHEMSYDGV	CD4 mega-pool
VACV-CD4 EP-205	Intermediate	HLA Class II	SSVDRYRNRVLLL	SSVDRYRNRVLLL	CD4 mega-pool
VACV-CD4 EP-209	Intermediate	HLA Class II	AYVSRLLDDLVIV	AYVSRLLDDLVIV	CD4 mega-pool
VACV-CD4 EP-215	Intermediate	HLA Class II	FKCDRGSISIVNN	FKCDRGSISIVNN	CD4 mega-pool
VACV-CD4 EP-216	Intermediate	HLA Class II	DIFYFKCDRGSIS	DIFYFKCDRGSIS	CD4 mega-pool
VACV-CD4 EP-227	Intermediate	HLA Class II	SEVKFKYVL	SEVKFKYVL	CD4 mega-pool
MPX-CD4 EP-229	Intermediate	HLA Class II	WDSKFFTELENKN	WDSNFFTELENKK	CD4 mega-pool
MPX-CD4 EP-235	Intermediate	HLA Class II	ALISKYAGINILN	ALISKYAGINVLN	CD4 mega-pool
MPX-CD4 EP-236	Intermediate	HLA Class II	VSTKYTPIGDNKA	ASTEYTPIGDNKA	CD4 mega-pool
MPX-CD4 EP-237	Intermediate	HLA Class II	NMESVSTKYTPIG	NMESASTEYTPIG	CD4 mega-pool
VACV-CD4 EP-238	Intermediate	HLA Class II	DKLTIEAIENYFLD	DKLTIEAIENYFLD	CD4 mega-pool
MPX-CD4 EP-239	Intermediate	HLA Class II	INIYKENMESVST	INIYKENMESAST	CD4 mega-pool
MPX-CD4 EP-240	Intermediate	HLA Class II	KENMESVSTKYTP	KENMESASTEYTP	CD4 mega-pool
VACV-CD4 EP-241	Intermediate	HLA Class II	YTPIGDNKALISK	YTPIGDNKALISK	CD4 mega-pool
VACV-CD4 EP-247	Intermediate	HLA Class II	DWSTRLRNDGNAI	DWSTRLRNDGNAI	CD4 mega-pool
VACV-CD4 EP-248	Intermediate	HLA Class II	ECYTGFRSLIDDT	ECYTGFRSLIDDT	CD4 mega-pool
VACV-CD4 EP-3	Late	HLA-DRB1*01.01	LKAMLYIIRRSGC	LKAMLYIIRRSGC	CD4 mega-pool
VACV-CD4 EP-4	Late	HLA-DRB1*01:01	TLDQLEDSEYLFR	TLDQLEDSEYLFR	CD4 mega-pool
MPX-CD4 EP-5	Late	HLA-DRB1*01:01	INFTISMRYQSLIPRLVD	MNFCISMRYQSLIPRLVD	CD4 mega-pool
VACV-CD4 EP-6	Late	HLA-DRB1*01:01	NFFNLLAKEQRSTAIKVT	NFFNLLAKEQRSTAIKVT	CD4 mega-pool
VACV-CD4 EP-7	Late	HLA-DRB1*01:01	RNNKFFINFFNLLAKEQR	RNNKFFINFFNLLAKEQR	CD4 mega-pool
VACV-CD4 EP-8	Late	HLA-DRB1*01:01	RYQSLIPRLVDFFPDIPV	RYQSLIPRLVDFFPDIPV	CD4 mega-pool
VACV-CD4 EP-9	Late	HLA-DRB1*01:01	SYSLIRPKILSMINYYNE	SYSLIRPKILSMINYYNE	CD4 mega-pool
VACV-CD4 EP-10	Late	HLA-DRB1*01:01	TTDDLVKSYSLIRPKILS	TTDDLVKSYSLIRPKILS	CD4 mega-pool
VACV-CD4 EP-12	Late	HLA-DRB1*01.01	GINYLIDTTSREL	GINYLIDTTSREL	CD4 mega-pool
VACV-CD4 EP-13	Late	HLA-DRB1*01.01	TSRELKLFNVTLN	TSRELKLFNVTLN	CD4 mega-pool
VACV-CD4 EP-14	Late	HLA-DRB1*01:01	APIKEFKAKIVNG	APIKEFKAKIVNG	CD4 mega-pool
VACV-CD4 EP-15	Late	HLA-DRB1*01:01	DINRNNKFFINFF	DINRNNKFFINFF	CD4 mega-pool
VACV-CD4 EP-16	Late	HLA-DRB1*01:01	DVINAPIKEFKAK	DVINAPIKEFKAK	CD4 mega-pool
MPX-CD4 EP-17	Late	HLA-DRB1*01:01	LVSQALDSVANRS	LVSQALNSVANRS	CD4 mega-pool
VACV-CD4 EP-18	Late	HLA-DRB1*01:01	SLKNTISKDNNML	SLKNTISKDNNML	CD4 mega-pool
VACV-CD4 EP-19	Late	HLA-DRB1*01.01	LYIIRRSGCRIDD	LYIIRRSGCRIDD	CD4 mega-pool
VACV-CD4 EP-20	Late	HLA-DRB1*01:01	NNKFFINFFNLLA	NNKFFINFFNLLA	CD4 mega-pool
VACV-CD4 EP-21	Late	HLA-DRB1*01:01	PRLVDFFPDIPVN	PRLVDFFPDIPVN	CD4 mega-pool
VACV-CD4 EP-22	Late	HLA-DRB1*01.01	IFKNNDVRTLLGLILFVLALY	IFKNNDVRTLLGLILFVLALY	CD4 mega-pool
VACV-CD4 EP-30	Late	HLA-DRB1*01.01	NLLKMPFRMVLTGGSGSGKTI	NLLKMPFRMVLTGGSGSGKTI	CD4 mega-pool
VACV-CD4 EP-36	Late	HLA-DRB1*01:01	NEYTPFNKLSVKLYI	NEYTPFNKLSVKLYI	CD4 mega-pool
VACV-CD4 EP-58	Late	HLA-DRB1*01.01	NTKEGRYLVLKAVKVCDVRTV	NTKEGRYLVLKAVKVCDVRTV	CD4 mega-pool
VACV-CD4 EP-59	Late	HLA-DRB1*01.01	GYLSAKVYMLENIQVMKIAAD	GYLSAKVYMLENIQVMKIAAD	CD4 mega-pool
MPX-CD4 EP-60	Late	HLA-DRB1*01.01	SIIFINYAMSLTSHLNPSIEK	SIIFINYTMSLTSHLNPSIEK	CD4 mega-pool
VACV-CD4 EP-65	Late	HLA-DRB1*01.01	FEDQLVFNSISARALKAYFTA	FEDQLVFNSISARALKAYFTA	CD4 mega-pool
VACV-CD4 EP-68	Late	HLA-DRB1*01:01	YIGQFDMRFLNSLAIHEKFDA	YIGQFDMRFLNSLAIHEKFDA	CD4 mega-pool
VACV-CD4 EP-83	Late	HLA-DRB1*01.01	GEMFVRSQSSTIIV	GEMFVRSQSSTIIV	CD4 mega-pool
VACV-CD4 EP-88	Late	HLA-DRB1*01:01	EDSEYLFRIVSTVLPHLCLDY	EDSEYLFRIVSTVLPHLCLDY	CD4 mega-pool
VACV-CD4 EP-89	Late	HLA-DRB1*01:01	SMRYQSLIPRLVDFF	SMRYQSLIPRLVDFF	CD4 mega-pool
VACV-CD4 EP-93	Late	HLA-DRB1*03:01	TISKDNNMLVSQA	TISKDNNMLVSQA	CD4 mega-pool
VACV-CD4 EP-94	Late	HLA-DRB1*03:01	NGISYDMKLQAAP	NGISYDMKLQAAP	CD4 mega-pool
MPX-CD4 EP-102	Late	HLA-DRB1*04:01	KHHPNNTIFSVDK	KRHPNNTIFSVDK	CD4 mega-pool
VACV-CD4 EP-103	Late	HLA-DRB1*04:04	MMPIKSIVTLDQL	MMPIKSIVTLDQL	CD4 mega-pool
VACV-CD4 EP-115	Late	HLA-DRB1*15:01	SAQIHLYYNSNIG	SAQIHLYYNSNIG	CD4 mega-pool
MPX-CD4 EP-116	Late	HLA-DRB1*15:01	STVSSAQIHLYYN	STVASAQIHLYYN	CD4 mega-pool
MPX-CD4 EP-129	Late	HLA-DRB3*02:02	DVFLNNSLGSVTK	DILLNNSLGSVTK	CD4 mega-pool
VACV-CD4 EP-133	Late	HLA-DRB4*01:01	KIQNVIIDECY	KIQNVIIDECY	CD4 mega-pool
VACV-CD4 EP-142	Late	HLA-DR	QYLIKHKSNNVITCG	QYLIKHKSNNVITCG	CD4 mega-pool
VACV-CD4 EP-147	Late	HLA-DR	GFDSIDIDVINDYKI	GFDSIDIDVINDYKI	CD4 mega-pool
MPX-CD4 EP-149	Late	HLA-DR	MYKKLITFLFVIGAV	MYKKLITFLFVIGAL	CD4 mega-pool
VACV-CD4 EP-150	Late	HLA-DR	TDDNNELVLNFKEYT	TDDNNELVLNFKEYT	CD4 mega-pool
VACV-CD4 EP-151	Late	HLA-DR	ELVLNFKEYTISIIT	ELVLNFKEYTISIIT	CD4 mega-pool
MPX-CD4 EP-153	Late	HLA-DR	VIGAVASYSNNEYTP	VIGALASYSNNEYTP	CD4 mega-pool
VACV-CD4 EP-175	Late	HLA Class II	ETSFIFIET	ETSFIFIET	CD4 mega-pool
VACV-CD4 EP-176	Late	HLA Class II	FFPPNYKLLKDLF	FFPPNYKLLKDLF	CD4 mega-pool
VACV-CD4 EP-186	Late	HLA Class II	LMDENTYAM	LMDENTYAM	CD4 mega-pool
VACV-CD4 EP-224	Late	HLA Class II	NPGKQVPFMRTDML	NPGKQVPFMRTDML	CD4 mega-pool
VACV-CD4 EP-225	Late	HLA Class II	HLYYNSNIGKII	HLYYNSNIGKII	CD4 mega-pool
MPX-CD4 EP-226	Late	HLA Class II	FTDASTVSSAQIH	FTDASTVASAQIH	CD4 mega-pool
VACV-CD4 EP-228	Late	HLA Class II	IFLESGSKEINRN	IFLESGSKEINRN	CD4 mega-pool
VACV-CD4 EP-230	Late	HLA Class II	KCDIEIGNFYIRQNHG	KCDIEIGNFYIRQNHG	CD4 mega-pool
VACV-CD4 EP-231	Late	HLA Class II	NCAIKALMQLTTKATT	NCAIKALMQLTTKATT	CD4 mega-pool
VACV-CD4 EP-232	Late	HLA Class II	QNVIIDECYGAPGSPT	QNVIIDECYGAPGSPT	CD4 mega-pool
VACV-CD4 EP-233	Late	HLA Class II	AALFMYYAKRMLFTST	AALFMYYAKRMLFTST	CD4 mega-pool
MPX-CD4 EP-234	Late	HLA Class II	CNITVKNMCSADADAQ	CNLTVKNMCSADADAQ	CD4 mega-pool
VACV-CD4 EP-245	Late	HLA Class II	VMAYVGIKLGDKG	VMAYVGIKLGDKG	CD4 mega-pool
VACV-CD4 EP-246	Late	HLA Class II	IKEVVMAYVGIKL	IKEVVMAYVGIKL	CD4 mega-pool
MPX-CD4 EP-66	Unknown	HLA-DRB1*01.01	MQSLKFNRTVTIFKYIGLFIYIP	MQSLKFNRAVTIFKYIGLFIYIP	CD4 mega-pool
MPX-CD4 EP-37	Was not detected in the proteomic analysis	HLA-DRB1*01.01	MRSLIIVLLFPSIIYSMSIRR	MRSLIIVLLFPSIIYSMSIRQ	CD4 mega-pool
VACV-CD4 EP-104	Was not detected in the proteomic analysis	HLA-DRB1*11:01	GAWKLVHDRLPAIKA	GAWKLVHDRLPAIKA	CD4 mega-pool
VACV-CD4 EP-154	Was not detected in the proteomic analysis	HLA-DR	DISYTIYKISISSLC	DISYTIYKISISSLC	CD4 mega-pool
VACV-CD4 EP-155	Was not detected in the proteomic analysis	HLA-DR	GMLYFAGGLSVTEQY	GMLYFAGGLSVTEQY	CD4 mega-pool
VACV-CD4 EP-156	Was not detected in the proteomic analysis	HLA-DR	VHDRLPAIKALSTS	VHDRLPAIKALSTS	CD4 mega-pool
*bold and underlined residues indicate substitutions from the VACV genome to the MPXV genome

## Sheet: Supplementary table 4
Supplementary Table 4. Genes used to generate module scores for the scRNAseq analysis
Cytokines	Integrins	Cytotoxicity	Activation	Chemokines
IFNG	ITGA1	GZMA	CD44	CCL2
TNF	ITGA4	GZMB	CD27	CCL4
IL23A	ITGA5	GZMH	CD28	CCL5
IL24	ITGA6	GMK	CD69	CCL6
IL16	ITGAE	GZMM	CD38	CXCL3
IL32	ITGAL	PRF1	HLA-DRB1	CXCL4
IL2	ITGAV	GNLY	TUBA1B	CXCL6
CSF2	ITGB1	NKG7
CCL3	ITGB2
CCL4	ITGB4
CCL5	ITGB7
CCL20	CD2
CCL4L2	ICAM3
	ICAM1

## Sheet: Supplementary table 5
Supplementary Table 5. Antibody panel for AIMs assay
Marker	Fluorophore	Supplier	Cat number	Clonotype	Lot number
anti-CD28/anti-CD49d	-	BD Bioscience	347690	L293
Anti CD40 Ab	-	Miltenyi	130-094-133	HB14	520205616
CD14	BV510	BioLegend	301842	M5E2	B349984
CD16	BV510	BioLegend	302048	3G8	B386487
CD19	BV510	BioLegend	302242	HIB19	B370761
CD8	FITC	BD Bioscience	345772	SK1	2355287
CD4	BV711	BD Horizon	563028	SK3	3108277
OX40	BV421	Biolegend	350013	Ber-ACT35	B373164
CD137	APC-Cy7	Biolegend	309829	4B4-1	B382629
CD69	PE	BD pharmingen	555531	FN50	2301728
CD40L	PE-Cy7	Thermofisher Scientific	25-1548-42	24-31	2604290
CD3	Percp5.5	Biolegend	344808	Sk7	B372626
