# Supplementary material for: T cell memory response to MPXV infection exhibits greater effector function and migratory potential compared to MVA-BN vaccination
Source: Nat Commun. 2025 May 10;16:4362. doi: 10.1038/s41467-025-59370-5 (PMC12065855; doi:10.1038/s41467-025-59370-5)
Supplement: Supplementary file 6 — Source Data [file 41467_2025_59370_MOESM6_ESM.xlsx]

## Sheet: Figure 1
Fig. 1C: T cells response (SFU/10^6 PBMCs to VACV				Fig. 1E: Frequency of AIM+ CD4+ and CD8+ T cells					Fig. 1F Proportion of VACV-specific CD4+ and CD8+ T cells
	Sample ID	SFU/10^6 PBMCs			Sample ID	AIMs+CD4+T cells (% of CD3+ T cells)	AIMs+CD8+T cells (% of CD3+ T cells)			Sample ID	Proportion of CD4+ T cell response	Proportion of CD8+ T cell response
	HC-1	17.5			Mpox001	0.13	0.18			Mpox001	0.419355	0.580645
	HC-2	0			Mpox002	0.13	0.06			Mpox002	0.684211	0.315789
	HC-3	0			Mpox003	0.12	0.14			Mpox003	0.461538	0.538462
	HC-4	2.5			Mpox004	0.03	0.09			Mpox004	0.25	0.75
	HC-5	1.25			Mpox005	0	0.08			Mpox005	0	1
	HC-6	0			Mpox006	0.02	0.06			Mpox006	0.25	0.75
	HC-7	0			Mpox007	0.25	0.26			Mpox007	0.490196	0.509804
	HC-8	3.75			Mpox008	0.36	0			Mpox008	1	0
	HC-9	7.5			Mpox010	0.13	0.1			Mpox010	0.565217	0.434783
	HC-10	11.25			Mpox012	0.29	0.4			Mpox012	0.42029	0.57971
	Convalescent-1	252.5			Mpox013	0.92	0.39			Mpox013	0.70229	0.29771
	Convalescent-2	113.75								Overall	0.516949	0.483051
	Convalescent-3	246.25
	Convalescent-4	262.5
	Convalescent-5	118.75
	Convalescent-6	48.75
	Convalescent-7	175
	Convalescent-8	22.5
	Convalescent-9	325
	Convalescent-10	5
	Convalescent-11	288.75
	Convalescent-12	203.75
	Convalescent-13	417.5

## Sheet: Figure 2
Fig. 2B: T cell response (SFU/10^6 PBMCs) to CD4 and CD8 Mega pools							Fig. 2C: T cell response (SFU/10^6 PBMCs) to different MPXV proteins								Fig. 2D: Comparsion of T cell response (SFU/10^6 PBMCs) detected by VACV and Mega pools
	Sample ID	CD4 Early pool	CD4 Intermediate /Late pool	CD8 Early pool	CD8 Intermediate /Late pool			Sample ID	A9	F3	E12	D10	D1		Sample ID	VACV	Mega pool
	Mpox001	90	30	435	110			Mpox001	0	245	50	0	120		Mpox001	252.5	665
	Mpox002	0	0	85	0			Mpox002	0	0	0	0	0		Mpox002	113.75	85
	Mpox003	0	0	140	0			Mpox003	0	0	0	0	0		Mpox003	246.25	140
	Mpox004	0	0	100	0			Mpox004	0	60	75	0	115		Mpox004	262.5	100
	Mpox005	0	0	235	50			Mpox005	0	110	35	0	120		Mpox005	118.75	285
	Mpox006	0	0	0	0			Mpox006	0	0	0	0	0		Mpox006	48.75	0
	Mpox007	0	0	0	0			Mpox007	0	50	40	0	0		Mpox007	175	0
	Mpox008	0	0	0	0			Mpox008	0	0	0	0	85		Mpox008	22.5	0
	Mpox010	0	0	0	0			Mpox010	0	0	0	0	0		Mpox010	5	0
	Mpox011	0	0	0	0			Mpox011	0	0	0	0	130		Mpox011	288.75	0
	Mpox012	55	50	805	30			Mpox012	0	115	0	0	175		Mpox012	203.75	940
	Mpox013	0	0	235	55			Mpox013	0	0	0	0	0		Mpox013	417.5	290
Fig: 2E: T cell response (SFU/10^6 PBMCs) to VACV, CD4 and CD8 Mega pool from HLA-A2+ and HLA-A2- donors
	HLA-A2 Typing	Sample ID	VACV	CD4	CD8
	A2	Mpox001	252.5	120	545
		Mpox003	246.25	0	140
		Mpox004	262.5	0	100
		Mpox005	118.75	0	285
		Mpox006	48.75	0	0
		Mpox012	203.75	105	835
	Non-A2	Mpox002	113.75	0	85
		Mpox007	175	0	0
		Mpox008	22.5	0	0
		Mpox010	5	0	0
		Mpox011	288.75	0	0
		Mpox013	417.5	0	290

## Sheet: Figure 3
Fig. 3A: T cell response (SFU/10^6 PBMCs) to HLA-A2 peptide Mega pools					Fig. 3B: Frequency and magnitude of dominant T cell epitopes				Fig. 3F: Percentage of VACV infected target cells killed by T cells at different E:T ratio
	Sample ID	Early	Intermediate/late		Epitope	Frequency	Magnitude		CD8+ T Cell lines	E:T ratio
	Mpox001	325	50		LLS	25	80			1:2	1:1	2:1
	Mpox003	140	0		LMY	25	15		Mpox004 ILY-specific	19.7177	26.3722	20.4895
	Mpox004	100	0		VLY	25	104		Mpox001 ILD-specific	30.0387	45.8653	46.3616
	Mpox005	180	0		YLA	25	50		Mpox004 ILD-specific	41.9184	44.9114	54.9307
	Mpox006	0	50		ILD	100	58		Mpox005 ILD-specific	40.0628	66.1104	71.2329
	Mpox012	530	0		SLS	25	18
					ILY	25	49

## Sheet: Figure 4
Fig. 4B: T cell response (SFU/10^6 PBMCs) detected by VACV infection.							Fig. 4D: Frequency of HLA-A*A02:01-ILD Tetramer + CD8 T cells.					Fig. 4E: Percentage of Tetramer+CD8+ T cells expressing CD45RA and CCR7
	Cohort	Sample ID	Convalescent	Dose1-D28	Dose2-D28			Sample ID	Tetramer+ cells (% of CD8+ T cells)				Sample ID	CD45RA+CCR7+	CD45RA-CCR7+	CD45RA-CCR7-	CD45RA+ CCR7-
	Convalescent	Mpox001	252.5					MPX001	0.1096				MPX001	6.9	0	3.45	89.7
		Mpox002	113.75					MPX003	0.0177				MPX003	37.5	7.5	7.5	47.5
		Mpox003	246.25					MPX004	0.0386				MPX004	2.56	5.13	7.69	84.6
		Mpox004	262.5					MPX005	0.0337				MPX005	10.5	4.65	9.3	75.6
		Mpox005	118.75					MPX012	0.201				MPX012	3.28	7.65	20.6	68.1
		Mpox006	48.75					IMO006_Dose2-D28	0.0315				IMO006_Dose2-D28	5.13	7.69	12.8	74.4
		Mpox007	175					IMO007_Dose2-D28	0.0282				IMO007_Dose2-D28	9.52	2.39	2.38	85.7
		Mpox008	22.5					IMO009_Dose2-D28	0.0088				IMO009_Dose2-D28	8.7	8.7	0	82.6
		Mpox009	325					IMO014_Dose2-D28	0.0066				IMO014_Dose2-D28	4.76	0	14.3	81
		Mpox010	5					IMO015_Dose2-D28	0.0025				IMO015_Dose2-D28	0	0	50	50
		Mpox011	288.75					IMO018_Dose2-D28	0.0063				IMO018_Dose2-D28	21.7	4.35	34.8	39.1
		Mpox012	203.75
		Mpox013	417.5									Fig. 4F: Percentage of CD45RA+CCR7- Tetramer+CD8+ T cells expressing KLRG1, CX3CR1, CD27 and CD57
	Vaccinated	IMO 001		387.5	586.25
		IMO 002		141.25	92.5								Sample ID	KLRG1	CX3CR1	CD27	CD57
		IMO 003		0.625	8.75								MPX001	38.5	82.1	96.2	5.13
		IMO 004		270	218.75								MPX003	42.1	89.5	94.7	0
		IMO 005		20	100								MPX004	18.2	78.8	100	0
		IMO 006		286.25	971.25								MPX005	50.8	100	100	7.69
		IMO 007		86.25	300								MPX012	21.4	93.6	99.2	5.61
		IMO 008		113.75	153.75								IMO006_Dose2-D28	100	100	32.8	15.5
		IMO 009		21.25	35								IMO007_Dose2-D28	75	80.6	97.2	8.33
		IMO 011		72.5	75								IMO009_Dose2-D28	84.2	89.5	89.5	5.26
		IMO 012		300	115								IMO014_Dose2-D28	82.4	76.5	100	23.5
		IMO 013		76.25	187.5								IMO015_Dose2-D28	33.3	0	100	0
		IMO 014		18.75									IMO018_Dose2-D28	88.9	77.8	88.9	22.2
		IMO 015		35
		IMO 016		6.25	73.75
		IMO 017		82.5
		IMO 018		25	550
		IMO 019		175	556.25
		IMO 021		21.25
		IMO 022		41.25	187.5

## Sheet: Figure 6
Fig. 6D: CD44, CD49d, CD29, Granulysin and Granzyme A expression on HLA-A*02:01-ILD tetramer+ CD8+ T cells
	Sample ID	CD44 (MFI)	CD49d (MFI)	CD29 (MFI)	Granulysin (%)	Granzyme A (%)
	MPX001	4676	5054	3165	73.6	81.8
	MPX003	4393	4268	2262	66.7	87.5
	MPX004	4415	4609	2704	50	87.8
	MPX005	3625	4468	2667	51.4	91.4
	MPX012	4528	4070	2600	56.7	91.5
	IMO006_Dose2-D28	1231	3383	1909	16.3	76.4
	IMO007_Dose2-D28	2863	3248	1892	43.8	68.8
	IMO009_Dose2-D28	2449	3163	2698	50	87.5
	IMO014_Dose2-D28	2055	3222	2384	25	66.7
	IMO018_Dose2-D28	1249	1899	1580	53.3	33.3

## Sheet: Supp. Figure 1
Fig. S1 Class I and Class II HLA typing of the convalesent cohort
	Sample ID	Class I						Class II
		HLA-A1	HLA-A2	HLA-B1	HLA-B2	HLA-Cw1	HLA-Cw2	DRB1-1	DRB1-2	DRB345-1	DRB345-2	DQB1-1	DQB1-2
	MPX001	02:01:00	2 days, 20:01:00	07:02:00	2 days, 4:01:00	07:02:00	14:02:00	15:01:00	15:02:00			06:01:00	06:02:00
	MPX002	1 day, 0:02:00	1 day, 8:01:00	08:01:00	1 day, 16:06:00	07:02:00	15:02:00	03:01:00	15:01:00	DRB3	DRB5	02	06:01:00
	MPX003	02:01:00	1 day, 9:01:00	14:02:00	18:01:00	07:01:00	08:02:00	01:02:00	01:02:00	NF	NF	05	05
	MPX004	02:01:00	03:01:00	1 day, 13:01:00	1 day, 16:01:00	03:04:00	06:02:00	01:01:00	13:01:00	DRB3	NF	05	06:02:00
	MPX005	02:01:00	02:01:00	07:02:00	1 day, 20:02:00	05:01/03	07:01:00	07:01:00	15:01:00	DRB4	DRB5	02	06:02:00
	MPX006	01:01/04N	02:01:00	1 day, 13:01:00	1 day, 16:01:00	03:04:00	06:02:00	11:02:00	13:02:00	DRB3	DRB3	03:01:00	06:05:00
	MPX007	1 day, 0:03:00	1 day, 2:01:00	18:01:00	1 day, 16:02:00	03:04:00	07:01:00	07:01:00	16:01:00	DRB4	DRB5	02	02
	MPX008	11:01:00	1 day, 1:01:00	1 day, 15:01:00	2 days, 10:01:00	07:01:00	12:03:00	01:01:00	13:02:00	DRB3	NF	06:05:00	05
	MPX009	1 day, 0:02:00	2 days, 20:01:00	14:02:00	1 day, 23:01:00	06:02:00	08:02:00	01:02:00	08:01:00	NF	NF	04	05
	MPX010	01:01/04N	01:01/04N	2 days, 4:01:00	2 days, 9:01:00	06:02:00	12:02:00	07:01:00	15:02:00	DRB4	DRB5	03:03:00	06:01:00
	MPX011	01:01/04N	11:01:00	2 days, 3:01:00	2 days, 9:01:00	04:01:00	06:02:00	04:01:00	07:01:00	DRB4	DRB4	03:01:00	03:03:00
	MPX012	02:01:00	11:01:00	07:02:00	1 day, 20:02:00	07:02:00	07:04/11	15:01:00	16:01:00	DRB5	DRB5	05	06:02:00
	MPX013	03:01:00	03:01:00	18:01:00	1 day, 3:02:00	02:02:00	07:01:00	09:01:00	16:01:00	DRB4	DRB5	03:03:00	05

## Sheet: Supp. Figure 2
Supp. Figure 2A: T cell response (SFU/10^6 PBMCs) against FEC peptide pools								Supp. Figure 2B: T cell response (SFU/10^6 PBMCs) against VACV, CD4 peptide Mega pool, CD8 A2 and non-A2 Mega pools
	Sample ID	SFU/10^6 PBMCs						Sample ID	VACV	CD4 Mega Pool	A2 CD8 Mega Pool	Non-A2 CD8 Mega Pool
	Mpox002	495						Mpox001	252.5	120	435	110
	Mpox003	190						Mpox012	203.75	105	530	305
	Mpox004	520						Mpox005	118.75	0	230	55
	Mpox005	810
	Mpox006	80
	Mpox007	0
	Mpox008	0
	Mpox009	65
	Mpox010	115
	Mpox011	1120
	Mpox012	1150
	Mpox013	1175
	HC-1	35
	HC-2	640
	HC-3	250
	HC-4	250
	HC-5	810
	HC-6	175
	HC-7	670
	HC-8	295
	HC-9	215
	HC-10	0
	HC-11	520
	HC-12	235
	HC-13	0
